# Supplementary material for: Temporal Microbial Dynamics in Feces Discriminate by Nutrition, Fecal Color, Consistency and Sample Type in Suckling and Newly Weaned Piglets
Source: Animals (Basel). 2023 Jul 9;13(14):2251. doi: 10.3390/ani13142251 (PMC10376145; doi:10.3390/ani13142251)
Supplement: Supplementary file 1 [file animals-13-02251-s001.zip]

Archive with 1 entries (1 files):
- animals-2464738-new supplementary.pdf
